# Supplementary material for: Exploring the causal role of the human gut microbiome in endometrial cancer: a Mendelian randomization approach
Source: Sci Rep. 2025 Apr 8;15:11953. doi: 10.1038/s41598-025-96740-x (PMC11978776; doi:10.1038/s41598-025-96740-x)
Supplement: Supplementary file 2 — Supplementary Material 2 [file 41598_2025_96740_MOESM2_ESM.xlsx]

## Sheet: Title page
TITLE: Exploring the causal role of the human gut microbiome in endometrial cancer: a Mendelian randomization approach
AUTHORS: Ella Fryer, Charlie Hatcher, Rochelle Knight, Kaitlin H Wade

## Sheet: S1
Supplementary Table 1: Host genetic variants associated with features of the human gut microbiome identified from the largest genome-wide association study published by Hughes et al. 2020. Details as summarised by Hatcher et al. 2022
SNP name	Microbial trait1	Model2	Chr:bp	EA3	OA3	EAF	Beta (SE)4	P4	N	R-squared	F5
rs150018970	Ruminococcus (G)	P/A	9:134648925	A	G	0.01	-2.20 (0.29)	6.68x10-14	3890	0.0142	56.13
rs561177583	Coprococcus (G)	P/A	1:96741622	A	G	0.01	-1.83 (0.28)	1.10x10-10	3890	0.0116	41.61
rs55808472	Butyricicoccus (G)	AB	16:24931691	A	G	0.07	0.26 (0.04)	5.54x10-10	3890	0.0098	38.46
rs4494297	Sutterellaceae (F)	P/A	11:44145588	T	G	0.01	-1.94 (0.31)	6.80x10-10	3890	0.0097	38.06
rs7118902	Dialister (G)	P/A	11:121440231	A	G	0.31	-0.31 (0.05)	4.14x10-09	3890	0.0088	34.54
rs35980751	Unclassified Porphyromonadaceae (F)	AB	13:96011248	T	G	0.26	0.20 (0.03)	5.07x10-09	2094	0.0161	34.13
rs13207588	Parabacteroides (G)	AB	6:41519430	A	G	0.23	-0.18 (0.03)	6.89x10-09	3890	0.0086	33.55
rs6733298	Unclassified Erysipelotrichaceae (F)	P/A	2:56450856	G	A	0.89	0.49 (0.09)	6.91x10-09	3890	0.0086	33.54
rs116865000	Gammaproteobacteria (C)	AB	15:95639861	A	G	0.03	0.55 (0.10)	8.41x10-09	3213	0.0102	33.16
rs11788336	Unclassified Firmicutes (P)	AB	9:111688387	C	T	0.27	-0.14 (0.03)	1.66x10-08	3485	0.0091	31.84
rs34656657	Unclassified Firmicutes (P)	P/A	6:16613223	A	G	0.02	-1.22 (0.22)	1.82x10-08	3890	0.0081	31.66
rs116135844	Unclassified Bacteroidales (O)	P/A	4:168179343	A	G	0.04	0.75 (0.13)	2.32x10-08	3890	0.0080	31.19
rs117338748	Veillonella (G)	P/A	15:58714239	A	G	0.02	1.06 (0.19)	2.42x10-08	3890	0.0079	31.11
rs4988235	Bifidobacterium (G)	AB	2:136608646	A	G	0.65	-0.13 (0.03)	1.34x10-06	2711	0.0085	23.35
1 - C = class, F = family, G = genus, O = order, P = phylum; 2 - P/A = presence / absence microbial traits and AB = abundance microbial traits; 3 - EA = effect allele, OA = other allele; 4 - betas and corresponding standard errors and p-values represent the odds ratio for CRC for a standard deviation (SD) unit higher abundance of each continuous microbial trait (indicated with “AB”) and the odds …

## Sheet: S2
Supplementary Table 2. IEU Open GWAS results for G. unclassified, F. Erysipelotrichaceae SNP
ID	Trait	Position	P	SE	N	Beta	CHR	EA	NEA	EAF
ukb-b-18377	Leg fat percentage (left)	56450856	1.2e-06	0.00183802	454826	-0.00891272	2	G	A	0.86426
ukb-b-20531	Leg fat percentage (right)	56450856	1.40001e-06	0.00186164	454854	-0.00897131	2	G	A	0.864256
ukb-b-8909	Body fat percentage	56450856	3.09999e-05	0.00224818	454633	-0.00935872	2	G	A	0.864247
ukb-b-17729	Qualifications: None of the above	56450856	3.59998e-05	0.00114283	458079	-0.00472131	2	G	A	0.864142
ieu-a-1239	Years of schooling	56450856	4.60002e-05	0.00253	766345	0.01033	2	G	A	0.8537
ukb-b-18096	Leg fat mass (right)	56450856	5.80003e-05	0.00233693	454846	-0.00939421	2	G	A	0.864256
ukb-b-7212	Leg fat mass (left)	56450856	7.29995e-05	0.00230941	454823	-0.00916333	2	G	A	0.864259
ukb-b-17360	Illnesses of siblings: None of the above (group 1)	56450856	0.00012	0.00160086	364971	0.00615435	2	G	A	0.86417
ukb-b-19953	Body mass index (BMI)	56450856	0.00012	0.00288029	461460	-0.0110961	2	G	A	0.864199
ukb-b-4667	Leisure/social activities: Religious group	56450856	0.00015	0.00106853	461369	0.00404254	2	G	A	0.8642
ukb-d-30710_irnt	C-reactive protein	56450856	0.000172449	0.0034928	343524	-0.01312	2	G	A	0.86373
ukb-b-2303	Body mass index (BMI)	56450856	0.000189998	0.00290269	454884	-0.0108429	2	G	A	0.864247
ukb-e-5098_CSA	6mm weak meridian (right)	56450856	0.0001935	0.03569		-0.133	2	G	A	0.147
ebi-a-GCST006701	Parental longevity (father's attained age)	56450856	0.000219999	0.00317419	415311	-0.0116797	2	G	A	0.863828
ieu-b-4856	FEV1/FVC	56450856	0.000235798	0.0077	51396	0.0283	2	G	A
ukb-a-398	Qualifications: None of the above	56450856	0.000244247	0.00134857	334070	-0.00494692	2	G	A	0.863859
ukb-b-9405	Waist circumference	56450856	0.000290001	0.00260913	462166	-0.00946263	2	G	A	0.864183
met-d-IDL_FC_pct	Free cholesterol to total lipids ratio in IDL	56450856	0.000309999	0.00600479		0.0218371	2	G	A	0.864413
ukb-b-19393	Whole body fat mass	56450856	0.000340001	0.00284846	454137	-0.0101946	2	G	A	0.864235
ebi-a-GCST90013415	COVID-19 (critical illness vs population)	56450856	0.000358872	0.160592	1422	-0.57309	2	G	A
ukb-b-6134	Age completed full time education	56450856	0.000359998	0.00301169	307897	0.0107449	2	G	A	0.863203
finn-b-O15_POSTPART_HEAMORRH	Postpartum haemorrhage	56450856	0.000376201	0.044		-0.1563	2	G	A	0.9159
ebi-a-GCST90010205	Carboxypeptidase A1 levels	56450856	0.000421405	0.0534211	1323	0.18972	2	G	A	0.832
prot-a-371	Cerebellin-1	56450856	0.00042658	0.0363	3301	0.1278	2	G	A	0.86762
ebi-a-GCST90010206	Carboxypeptidase B levels	56450856	0.000428282	0.053223	1323	0.188687	2	G	A	0.832
ukb-d-20113_101	Illnesses of adopted mother: None of the above (group 2)	56450856	0.000463308	0.0165592	2906	-0.0580424	2	G	A	0.857188
ukb-a-278	Leg fat percentage (left)	56450856	0.000473696	0.00222019	331278	-0.0077601	2	G	A	0.863859
finn-b-I9_MI_STRICT_EXNONE	"Myocardial infarction, strict" (no controls excluded)	56450856	0.000488405	0.0285		-0.0993	2	G	A	0.9162
ukb-b-15096	Operation code: tonsillectomy / tonsil surgery	56450856	0.000519996	0.000629947	462933	0.00218727	2	G	A	0.864201
finn-b-I9_MI_STRICT	Myocardial infarction, strict	56450856	0.0005254	0.0291		-0.1011	2	G	A	0.9161
ukb-b-20188	Arm fat percentage (left)	56450856	0.000530005	0.00221933	454724	-0.00769186	2	G	A	0.864258
finn-b-CD2_BENIGN_OESOPHAGUS	Benign neoplasm: Oesophagus	56450856	0.000530701	0.219		-0.7589	2	G	A	0.9162
finn-b-CD2_BENIGN_OESOPHAGUS_EXALLC	Benign neoplasm: Oesophagus (all cancers excluded)	56450856	0.000533298	0.2188		-0.7579	2	G	A	0.9164
ukb-b-16407	Trunk fat percentage	56450856	0.000580003	0.0026998	454613	-0.00928993	2	G	A	0.864256
ukb-e-5099_CSA	3mm weak meridian (right)	56450856	0.000588302	0.03367		-0.1157	2	G	A	0.1472
ukb-b-7992	Diastolic blood pressure, automated reading	56450856	0.00061	0.00302581	436424	-0.0103634	2	G	A	0.864648
ukb-b-3656	Number of treatments/medications taken	56450856	0.00061	0.0024203	462933	-0.00828987	2	G	A	0.864201
ukb-b-8241	Treatment/medication code: prednisolone	56450856	0.000649995	0.000228347	462933	-0.000778777	2	G	A	0.864201
ukb-b-5593	Number of full sisters	56450856	0.000649995	0.00237506	455420	-0.00809466	2	G	A	0.864264
ukb-a-252	Long-standing illness disability or infirmity	56450856	0.000657219	0.00168391	329663	-0.00573685	2	G	A	0.863859
ebi-a-GCST90001517	CD33+ HLA DR+ Absolute Count	56450856	0.000669098	0.05303	1858	-0.1807	2	G	A	0.8897
ebi-a-GCST90001518	CD33+ HLA DR+ CD14- Absolute Count	56450856	0.000669807	0.05367	1858	-0.1829	2	G	A	0.8897
ubm-a-1300	NET100 0144	56450856	0.000691831	0.0228	7916	-0.0775	2	G	A	0.86549
ukb-a-274	Leg fat percentage (right)	56450856	0.000699842	0.00224861	331296	-0.00762206	2	G	A	0.863859
met-d-DHA_pct	Ratio of docosahexaenoic acid to total fatty acids	56450856	0.000739997	0.00588671		0.0211297	2	G	A	0.864431
finn-b-M13_HALLUXRIGIDUS	Hallux rigidus	56450856	0.000742198	0.0541		0.1826	2	G	A	0.9162
finn-b-DIABETES_FG	Diabetes, varying definitions	56450856	0.000758997	0.0175		-0.0591	2	G	A	0.9162
ukb-b-12854	Arm fat percentage (right)	56450856	0.000769999	0.0022319	454789	-0.00750479	2	G	A	0.864259
ukb-d-XIII_MUSCULOSKELET	Diseases of the musculoskeletal system and connective tissue	56450856	0.000776676	0.00139943	361194	-0.00470347	2	G	A	0.863682
ukb-b-20044	Trunk fat mass	56450856	0.000790005	0.00293804	454588	-0.00986241	2	G	A	0.864256
ebi-a-GCST006979	Heel bone mineral density	56450856	0.000809991	0.00267163	426824	-0.00698939	2	G	A	0.863804
ebi-a-GCST90000514	Gastroesophageal reflux disease	56450856	0.000902651	0.00702493	602604	-0.0233174	2	G	A	0.863673
ukb-a-425	Eye problems/disorders: Injury or trauma resulting in loss of vision	56450856	0.000908887	0.000841177	108817	0.00279052	2	G	A	0.863859
prot-a-1301	Granzyme K	56450856	0.000912011	0.0363	3301	0.1205	2	G	A	0.86762
ukb-e-591_AFR	Urinary tract infection	56450856	0.000966696	0.1881		0.6207	2	G	A	0.0824
finn-b-O15_OBSTET_TRAUMA_OTHER	Other obstetric trauma	56450856	0.000991494	0.1004		-0.3304	2	G	A	0.9162
Abbreviations
n= Sample size
se = standard error
chr = chromosome
p = p-value
id= GWAS ID
ea = effect allele
nea = non effect allele
eaf = effect allele frequency
Associations meeting threshold of p < 1x10-4 coloured in yellow

## Sheet: S3
Supplementary Table 3. Phenoscanner results for G. unclassified, F. Erysipelotrichaceae SNP and complex traits and diseases (P< 0.001)
snp	ref_rsid	ref_hg19_coordinates	ref_hg38_coordinates	ref_a1	ref_a2	rsid	hg19_coordinates	hg38_coordinates	a1	a2	proxy	r2	dprime	trait	efo	study	pmid	ancestry	year	beta	se	p	direction	n	n_cases	n_controls	n_studies	unit	dataset
rs6733298	rs6733298	chr2:56450856	chr2:56223721	A	G	rs888280	chr2:56431425	chr2:56204290	A	T	1	0.91575	0.95695	Long-standing illness, disability or infirmity	-	Neale B	UKBB	European	2017	0.006584	0.001678	8.687e-05	+	329663	107123	222540	1	risk diff	Neale-B_UKBB_EUR_2017
rs6733298	rs6733298	chr2:56450856	chr2:56223721	A	G	rs6545561	chr2:56456736	chr2:56229601	G	A	1	0.94024	0.98239	Other coagulation defects	-	Neale B	UKBB	European	2017	0.0002104	5.406e-05	9.911e-05	+	337199	77	337122	1	risk diff	Neale-B_UKBB_EUR_2017
rs6733298	rs6733298	chr2:56450856	chr2:56223721	A	G	rs6733298	chr2:56450856	chr2:56223721	A	G	0	1	1	Other coagulation defects	-	Neale B	UKBB	European	2017	0.0002049	5.381e-05	0.00014	+	337199	77	337122	1	risk diff	Neale-B_UKBB_EUR_2017
rs6733298	rs6733298	chr2:56450856	chr2:56223721	A	G	rs6733298	chr2:56450856	chr2:56223721	A	G	0	1	1	Qualifications: none	EFO_0004784	Neale B	UKBB	European	2017	0.004947	0.001349	0.0002442	+	334070	57567	276503	1	risk diff	Neale-B_UKBB_EUR_2017
rs6733298	rs6733298	chr2:56450856	chr2:56223721	A	G	rs6545561	chr2:56456736	chr2:56229601	G	A	1	0.94024	0.98239	Long-standing illness, disability or infirmity	-	Neale B	UKBB	European	2017	0.005992	0.001691	0.0003959	+	329663	107123	222540	1	risk diff	Neale-B_UKBB_EUR_2017
rs6733298	rs6733298	chr2:56450856	chr2:56223721	A	G	rs6545561	chr2:56456736	chr2:56229601	G	A	1	0.94024	0.98239	Qualifications: none	EFO_0004784	Neale B	UKBB	European	2017	0.004789	0.001355	0.0004078	+	334070	57567	276503	1	risk diff	Neale-B_UKBB_EUR_2017
rs6733298	rs6733298	chr2:56450856	chr2:56223721	A	G	rs6733298	chr2:56450856	chr2:56223721	A	G	0	1	1	Leg fat percentage left	-	Neale B	UKBB	European	2017	0.00776	0.00222	0.0004737	+	331278	0	331278	1	IVNT	Neale-B_UKBB_EUR_2017
rs6733298	rs6733298	chr2:56450856	chr2:56223721	A	G	rs888280	chr2:56431425	chr2:56204290	A	T	1	0.91575	0.95695	Other coagulation defects	-	Neale B	UKBB	European	2017	0.0001867	5.361e-05	0.0004979	+	337199	77	337122	1	risk diff	Neale-B_UKBB_EUR_2017
rs6733298	rs6733298	chr2:56450856	chr2:56223721	A	G	rs888280	chr2:56431425	chr2:56204290	A	T	1	0.91575	0.95695	Heel bone mineral density	EFO_0009270	Neale B	UKBB	European	2017	0.01567	0.004527	0.0005361	+	194398	0	194398	1	IVNT	Neale-B_UKBB_EUR_2017
rs6733298	rs6733298	chr2:56450856	chr2:56223721	A	G	rs6733298	chr2:56450856	chr2:56223721	A	G	0	1	1	Long-standing illness, disability or infirmity	-	Neale B	UKBB	European	2017	0.005737	0.001684	0.0006572	+	329663	107123	222540	1	risk diff	Neale-B_UKBB_EUR_2017
rs6733298	rs6733298	chr2:56450856	chr2:56223721	A	G	rs6733298	chr2:56450856	chr2:56223721	A	G	0	1	1	Leg fat percentage right	-	Neale B	UKBB	European	2017	0.007622	0.002249	0.0006998	+	331296	0	331296	1	IVNT	Neale-B_UKBB_EUR_2017
rs6733298	rs6733298	chr2:56450856	chr2:56223721	A	G	rs888280	chr2:56431425	chr2:56204290	A	T	1	0.91575	0.95695	Self-reported ovarian cyst or cysts	EFO_0002511	Neale B	UKBB	European	2017	0.001067	0.0003181	0.0007993	+	337159	2752	334407	1	risk diff	Neale-B_UKBB_EUR_2017
rs6733298	rs6733298	chr2:56450856	chr2:56223721	A	G	rs6733298	chr2:56450856	chr2:56223721	A	G	0	1	1	Eye problems or disorders: injury or trauma resulting in loss of vision	EFO_0009888	Neale B	UKBB	European	2017	-0.002791	0.0008412	0.0009089	-	108817	1998	106819	1	risk diff	Neale-B_UKBB_EUR_2017
Abbreviations
a1= effect allele
a2=other allele
EFO= Experimental Factor Ontology term
pmid= PubMed ID
se = standard error
p= p-value
n= sample size
Associations meeting threshold of p < 1x10-4 coloured in yellow

## Sheet: S4
Supplementary Table 4. Phenoscanner results for G. unclassified, F. Erysipelotrichaceae SNP and expression quantitative traits (P<0.001)
snp	ref_rsid	ref_hg19_coordinates	ref_hg38_coordinates	ref_a1	ref_a2	rsid	hg19_coordinates	hg38_coordinates	a1	a2	proxy	r2	dprime	trait	efo	study	pmid	ancestry	year	tissue	exp_gene	exp_ensembl	probe	beta	se	p	direction	n	n_studies	unit	dataset
rs6733298	rs6733298	chr2:56450856	chr2:56223721	A	G	rs888280	chr2:56431425	chr2:56204290	A	T	1	0.91575	0.95695	Gene expression	NCIT_C16608	GTEx	25954001	Unspecified	2015	Adipose subcutaneous	-	ENSG00000233251.3	-	-0.4017	0.0513	7.299e-14	-	385	1	-	GTEx-V7_eQTL_EUR_2017
rs6733298	rs6733298	chr2:56450856	chr2:56223721	A	G	rs6545561	chr2:56456736	chr2:56229601	G	A	1	0.94024	0.98239	Gene expression	NCIT_C16608	GTEx	25954001	Unspecified	2015	Adipose subcutaneous	-	ENSG00000233251.3	-	-0.4282	0.05529	1.296e-13	-	385	1	-	GTEx-V7_eQTL_EUR_2017
rs6733298	rs6733298	chr2:56450856	chr2:56223721	A	G	rs6733298	chr2:56450856	chr2:56223721	A	G	0	1	1	Gene expression	NCIT_C16608	GTEx	25954001	Unspecified	2015	Adipose subcutaneous	-	ENSG00000233251.3	-	-0.4087	0.05471	7.791e-13	-	385	1	-	GTEx-V7_eQTL_EUR_2017
rs6733298	rs6733298	chr2:56450856	chr2:56223721	A	G	rs888280	chr2:56431425	chr2:56204290	A	T	1	0.91575	0.95695	Gene expression	NCIT_C16608	GTEx	25954001	Unspecified	2015	Muscle skeletal	-	ENSG00000233251.3	-	-0.4261	0.06013	5.799e-12	-	491	1	-	GTEx-V7_eQTL_EUR_2017
rs6733298	rs6733298	chr2:56450856	chr2:56223721	A	G	rs888280	chr2:56431425	chr2:56204290	A	T	1	0.91575	0.95695	Gene expression	NCIT_C16608	GTEx	25954001	Unspecified	2015	Muscle skeletal	-	ENSG00000233251.3	-	-0.4899	0.07151	3.806e-11	-	361	1	-	GTEx-V6p_eQTL_EUR_2016
rs6733298	rs6733298	chr2:56450856	chr2:56223721	A	G	rs888280	chr2:56431425	chr2:56204290	A	T	1	0.91575	0.95695	Gene expression	NCIT_C16608	GTEx	25954001	Unspecified	2015	Adipose subcutaneous	-	ENSG00000272180.1	-	-0.4251	0.0638	1.179e-10	-	385	1	-	GTEx-V7_eQTL_EUR_2017
rs6733298	rs6733298	chr2:56450856	chr2:56223721	A	G	rs6545561	chr2:56456736	chr2:56229601	G	A	1	0.94024	0.98239	Gene expression	NCIT_C16608	GTEx	25954001	Unspecified	2015	Muscle skeletal	-	ENSG00000233251.3	-	-0.415	0.06555	6.184e-10	-	491	1	-	GTEx-V7_eQTL_EUR_2017
rs6733298	rs6733298	chr2:56450856	chr2:56223721	A	G	rs6545561	chr2:56456736	chr2:56229601	G	A	1	0.94024	0.98239	Gene expression	NCIT_C16608	GTEx	25954001	Unspecified	2015	Adipose subcutaneous	-	ENSG00000272180.1	-	-0.4337	0.06911	1.145e-09	-	385	1	-	GTEx-V7_eQTL_EUR_2017
rs6733298	rs6733298	chr2:56450856	chr2:56223721	A	G	rs6733298	chr2:56450856	chr2:56223721	A	G	0	1	1	Gene expression	NCIT_C16608	GTEx	25954001	Unspecified	2015	Muscle skeletal	-	ENSG00000233251.3	-	-0.3827	0.06352	3.69e-09	-	491	1	-	GTEx-V7_eQTL_EUR_2017
rs6733298	rs6733298	chr2:56450856	chr2:56223721	A	G	rs6733298	chr2:56450856	chr2:56223721	A	G	0	1	1	Gene expression	NCIT_C16608	GTEx	25954001	Unspecified	2015	Muscle skeletal	-	ENSG00000233251.3	-	-0.4577	0.07616	5.054e-09	-	361	1	-	GTEx-V6p_eQTL_EUR_2016
rs6733298	rs6733298	chr2:56450856	chr2:56223721	A	G	rs6733298	chr2:56450856	chr2:56223721	A	G	0	1	1	Gene expression	NCIT_C16608	GTEx	25954001	Unspecified	2015	Adipose subcutaneous	-	ENSG00000272180.1	-	-0.4104	0.06833	5.18e-09	-	385	1	-	GTEx-V7_eQTL_EUR_2017
rs6733298	rs6733298	chr2:56450856	chr2:56223721	A	G	rs888280	chr2:56431425	chr2:56204290	A	T	1	0.91575	0.95695	Gene expression	NCIT_C16608	STARNET	25720628	European	2015	Subcutaneous fat	AC007743.1	ENSG00000233251.3	-	NA	NA	6.01e-08	NA	600	1	-	eQTL_2017
rs6733298	rs6733298	chr2:56450856	chr2:56223721	A	G	rs6545561	chr2:56456736	chr2:56229601	G	A	1	0.94024	0.98239	Gene expression	NCIT_C16608	GTEx	25954001	Unspecified	2015	Muscle skeletal	-	ENSG00000233251.3	-	-0.4246	0.08155	3.447e-07	-	361	1	-	GTEx-V6p_eQTL_EUR_2016
rs6733298	rs6733298	chr2:56450856	chr2:56223721	A	G	rs888280	chr2:56431425	chr2:56204290	A	T	1	0.91575	0.95695	Gene expression	NCIT_C16608	GTEx	25954001	Unspecified	2015	Muscle skeletal	-	ENSG00000272180.1	-	-0.4056	0.07879	4.031e-07	-	491	1	-	GTEx-V7_eQTL_EUR_2017
rs6733298	rs6733298	chr2:56450856	chr2:56223721	A	G	rs6733298	chr2:56450856	chr2:56223721	A	G	0	1	1	Gene expression	NCIT_C16608	GTEx	25954001	Unspecified	2015	Esophagus muscularis	-	ENSG00000233251.3	-	-0.498	0.09609	4.168e-07	-	335	1	-	GTEx-V7_eQTL_EUR_2017
rs6733298	rs6733298	chr2:56450856	chr2:56223721	A	G	rs888280	chr2:56431425	chr2:56204290	A	T	1	0.91575	0.95695	Gene expression	NCIT_C16608	GTEx	25954001	Unspecified	2015	Adipose subcutaneous	-	ENSG00000233251.3	-	-0.3658	0.07094	5.051e-07	-	298	1	-	GTEx-V6p_eQTL_EUR_2016
rs6733298	rs6733298	chr2:56450856	chr2:56223721	A	G	rs888280	chr2:56431425	chr2:56204290	A	T	1	0.91575	0.95695	Gene expression	NCIT_C16608	GTEx	25954001	Unspecified	2015	Adipose subcutaneous	-	ENSG00000272180.1	-	-0.4178	0.08503	1.599e-06	-	298	1	-	GTEx-V6p_eQTL_EUR_2016
rs6733298	rs6733298	chr2:56450856	chr2:56223721	A	G	rs6733298	chr2:56450856	chr2:56223721	A	G	0	1	1	Gene expression	NCIT_C16608	GTEx	25954001	Unspecified	2015	Adipose subcutaneous	-	ENSG00000233251.3	-	-0.3729	0.07607	1.687e-06	-	298	1	-	GTEx-V6p_eQTL_EUR_2016
rs6733298	rs6733298	chr2:56450856	chr2:56223721	A	G	rs888280	chr2:56431425	chr2:56204290	A	T	1	0.91575	0.95695	Gene expression	NCIT_C16608	GTEx	25954001	Unspecified	2015	Esophagus muscularis	-	ENSG00000233251.3	-	-0.4596	0.0951	2.21e-06	-	335	1	-	GTEx-V7_eQTL_EUR_2017
rs6733298	rs6733298	chr2:56450856	chr2:56223721	A	G	rs888280	chr2:56431425	chr2:56204290	A	T	1	0.91575	0.95695	Gene expression	NCIT_C16608	GTEx	25954001	Unspecified	2015	Nerve tibial	-	ENSG00000233251.3	-	-0.3225	0.06726	2.584e-06	-	361	1	-	GTEx-V7_eQTL_EUR_2017
rs6733298	rs6733298	chr2:56450856	chr2:56223721	A	G	rs6545561	chr2:56456736	chr2:56229601	G	A	1	0.94024	0.98239	Gene expression	NCIT_C16608	GTEx	25954001	Unspecified	2015	Muscle skeletal	-	ENSG00000272180.1	-	-0.4028	0.08538	3.231e-06	-	491	1	-	GTEx-V7_eQTL_EUR_2017
rs6733298	rs6733298	chr2:56450856	chr2:56223721	A	G	rs888280	chr2:56431425	chr2:56204290	A	T	1	0.91575	0.95695	Gene expression	NCIT_C16608	GTEx	25954001	Unspecified	2015	Esophagus mucosa	-	ENSG00000233251.3	-	-0.3016	0.06356	3.285e-06	-	358	1	-	GTEx-V7_eQTL_EUR_2017
rs6733298	rs6733298	chr2:56450856	chr2:56223721	A	G	rs6733298	chr2:56450856	chr2:56223721	A	G	0	1	1	Gene expression	NCIT_C16608	Zeller	20502693	European	2010	Peripheral blood monocytes	MAD1L1	-	-	NA	NA	4.34e-06	NA	1490	1	-	GRASP
rs6733298	rs6733298	chr2:56450856	chr2:56223721	A	G	rs888280	chr2:56431425	chr2:56204290	A	T	1	0.91575	0.95695	Gene expression	NCIT_C16608	GTEx	25954001	Unspecified	2015	Breast mammary tissue	-	ENSG00000272180.1	-	-0.307	0.06529	4.806e-06	-	251	1	-	GTEx-V7_eQTL_EUR_2017
rs6733298	rs6733298	chr2:56450856	chr2:56223721	A	G	rs6545561	chr2:56456736	chr2:56229601	G	A	1	0.94024	0.98239	Gene expression	NCIT_C16608	GTEx	25954001	Unspecified	2015	Esophagus muscularis	-	ENSG00000233251.3	-	-0.4734	0.102	5.361e-06	-	335	1	-	GTEx-V7_eQTL_EUR_2017
rs6733298	rs6733298	chr2:56450856	chr2:56223721	A	G	rs888280	chr2:56431425	chr2:56204290	A	T	1	0.91575	0.95695	Gene expression	NCIT_C16608	GTEx	25954001	Unspecified	2015	Breast mammary tissue	-	ENSG00000233251.3	-	-0.2537	0.05453	6e-06	-	251	1	-	GTEx-V7_eQTL_EUR_2017
rs6733298	rs6733298	chr2:56450856	chr2:56223721	A	G	rs6733298	chr2:56450856	chr2:56223721	A	G	0	1	1	Gene expression	NCIT_C16608	GTEx	25954001	Unspecified	2015	Muscle skeletal	-	ENSG00000272180.1	-	-0.3729	0.08257	8.192e-06	-	491	1	-	GTEx-V7_eQTL_EUR_2017
rs6733298	rs6733298	chr2:56450856	chr2:56223721	A	G	rs6545561	chr2:56456736	chr2:56229601	G	A	1	0.94024	0.98239	Gene expression	NCIT_C16608	GTEx	25954001	Unspecified	2015	Esophagus mucosa	-	ENSG00000233251.3	-	-0.3045	0.06755	9.494e-06	-	358	1	-	GTEx-V7_eQTL_EUR_2017
rs6733298	rs6733298	chr2:56450856	chr2:56223721	A	G	rs6733298	chr2:56450856	chr2:56223721	A	G	0	1	1	Gene expression	NCIT_C16608	GTEx	25954001	Unspecified	2015	Breast mammary tissue	-	ENSG00000233251.3	-	-0.2561	0.05837	1.86e-05	-	251	1	-	GTEx-V7_eQTL_EUR_2017
rs6733298	rs6733298	chr2:56450856	chr2:56223721	A	G	rs888280	chr2:56431425	chr2:56204290	A	T	1	0.91575	0.95695	Gene expression	NCIT_C16608	Joehanes R	28122634	Mixed	2017	Whole blood	RGS13	-	2372812	0.0285	0.00666	1.885e-05	+	5257	1	-	Joehanes-R_eQTL_EUR_2017
rs6733298	rs6733298	chr2:56450856	chr2:56223721	A	G	rs6733298	chr2:56450856	chr2:56223721	A	G	0	1	1	Gene expression	NCIT_C16608	GTEx	25954001	Unspecified	2015	Esophagus mucosa	-	ENSG00000233251.3	-	-0.2849	0.06585	2.082e-05	-	358	1	-	GTEx-V7_eQTL_EUR_2017
rs6733298	rs6733298	chr2:56450856	chr2:56223721	A	G	rs6545561	chr2:56456736	chr2:56229601	G	A	1	0.94024	0.98239	Gene expression	NCIT_C16608	GTEx	25954001	Unspecified	2015	Adipose subcutaneous	-	ENSG00000233251.3	-	-0.3374	0.07802	2.188e-05	-	298	1	-	GTEx-V6p_eQTL_EUR_2016
rs6733298	rs6733298	chr2:56450856	chr2:56223721	A	G	rs6733298	chr2:56450856	chr2:56223721	A	G	0	1	1	Gene expression	NCIT_C16608	GTEx	25954001	Unspecified	2015	Nerve tibial	-	ENSG00000233251.3	-	-0.3125	0.07277	2.386e-05	-	361	1	-	GTEx-V7_eQTL_EUR_2017
rs6733298	rs6733298	chr2:56450856	chr2:56223721	A	G	rs6733298	chr2:56450856	chr2:56223721	A	G	0	1	1	Gene expression	NCIT_C16608	Joehanes R	28122634	Mixed	2017	Whole blood	S1PR2	-	3850166	0.0385	0.00913	2.544e-05	+	5257	1	-	Joehanes-R_eQTL_EUR_2017
rs6733298	rs6733298	chr2:56450856	chr2:56223721	A	G	rs888280	chr2:56431425	chr2:56204290	A	T	1	0.91575	0.95695	Gene expression	NCIT_C16608	GTEx	25954001	Unspecified	2015	Muscle skeletal	-	ENSG00000272180.1	-	-0.3875	0.09142	2.952e-05	-	361	1	-	GTEx-V6p_eQTL_EUR_2016
rs6733298	rs6733298	chr2:56450856	chr2:56223721	A	G	rs888280	chr2:56431425	chr2:56204290	A	T	1	0.91575	0.95695	Gene expression	NCIT_C16608	GTEx	25954001	Unspecified	2015	Lung	-	ENSG00000233251.3	-	-0.2702	0.06404	3.214e-05	-	383	1	-	GTEx-V7_eQTL_EUR_2017
rs6733298	rs6733298	chr2:56450856	chr2:56223721	A	G	rs6545561	chr2:56456736	chr2:56229601	G	A	1	0.94024	0.98239	Gene expression	NCIT_C16608	GTEx	25954001	Unspecified	2015	Muscle skeletal	-	ENSG00000272180.1	-	-0.418	0.1015	4.904e-05	-	361	1	-	GTEx-V6p_eQTL_EUR_2016
rs6733298	rs6733298	chr2:56450856	chr2:56223721	A	G	rs6545561	chr2:56456736	chr2:56229601	G	A	1	0.94024	0.98239	Gene expression	NCIT_C16608	Joehanes R	28122634	Mixed	2017	Whole blood	RGS13	-	2372812	0.0273	0.00675	5.291e-05	+	5257	1	-	Joehanes-R_eQTL_EUR_2017
rs6733298	rs6733298	chr2:56450856	chr2:56223721	A	G	rs6733298	chr2:56450856	chr2:56223721	A	G	0	1	1	Gene expression	NCIT_C16608	GTEx	25954001	Unspecified	2015	Adipose subcutaneous	-	ENSG00000272180.1	-	-0.3767	0.09197	5.64e-05	-	298	1	-	GTEx-V6p_eQTL_EUR_2016
rs6733298	rs6733298	chr2:56450856	chr2:56223721	A	G	rs6733298	chr2:56450856	chr2:56223721	A	G	0	1	1	Gene expression	NCIT_C16608	GTEx	25954001	Unspecified	2015	Breast mammary tissue	-	ENSG00000272180.1	-	-0.288	0.07036	6.166e-05	-	251	1	-	GTEx-V7_eQTL_EUR_2017
rs6733298	rs6733298	chr2:56450856	chr2:56223721	A	G	rs6545561	chr2:56456736	chr2:56229601	G	A	1	0.94024	0.98239	Gene expression	NCIT_C16608	Joehanes R	28122634	Mixed	2017	Whole blood	S1PR2	-	3850166	0.0367	0.00916	6.197e-05	+	5257	1	-	Joehanes-R_eQTL_EUR_2017
rs6733298	rs6733298	chr2:56450856	chr2:56223721	A	G	rs6545561	chr2:56456736	chr2:56229601	G	A	1	0.94024	0.98239	Gene expression	NCIT_C16608	Joehanes R	28122634	Mixed	2017	Whole blood	FGB	-	2748542	0.0171	0.00427	6.283e-05	+	5257	1	-	Joehanes-R_eQTL_EUR_2017
rs6733298	rs6733298	chr2:56450856	chr2:56223721	A	G	rs888280	chr2:56431425	chr2:56204290	A	T	1	0.91575	0.95695	Gene expression	NCIT_C16608	Joehanes R	28122634	Mixed	2017	Whole blood	PNCK	-	4026624	0.0111	0.00278	6.552e-05	+	5257	1	-	Joehanes-R_eQTL_EUR_2017
rs6733298	rs6733298	chr2:56450856	chr2:56223721	A	G	rs888280	chr2:56431425	chr2:56204290	A	T	1	0.91575	0.95695	Gene expression	NCIT_C16608	GTEx	25954001	Unspecified	2015	Skin not sun exposed suprapubic	-	ENSG00000233251.3	-	-0.5295	0.1298	7.14e-05	-	196	1	-	GTEx-V6p_eQTL_EUR_2016
rs6733298	rs6733298	chr2:56450856	chr2:56223721	A	G	rs6733298	chr2:56450856	chr2:56223721	A	G	0	1	1	Gene expression	NCIT_C16608	Joehanes R	28122634	Mixed	2017	Whole blood	RGS13	-	2372812	0.0267	0.00676	7.858e-05	+	5257	1	-	Joehanes-R_eQTL_EUR_2017
rs6733298	rs6733298	chr2:56450856	chr2:56223721	A	G	rs6733298	chr2:56450856	chr2:56223721	A	G	0	1	1	Gene expression	NCIT_C16608	Joehanes R	28122634	Mixed	2017	Whole blood	SCAND1	-	3904333	-0.0133	0.00339	9.057e-05	-	5257	1	-	Joehanes-R_eQTL_EUR_2017
rs6733298	rs6733298	chr2:56450856	chr2:56223721	A	G	rs888280	chr2:56431425	chr2:56204290	A	T	1	0.91575	0.95695	Gene expression	NCIT_C16608	GTEx	25954001	Unspecified	2015	Skin not sun exposed suprapubic	-	ENSG00000233251.3	-	-0.3035	0.0767	9.623e-05	-	335	1	-	GTEx-V7_eQTL_EUR_2017
rs6733298	rs6733298	chr2:56450856	chr2:56223721	A	G	rs6545561	chr2:56456736	chr2:56229601	G	A	1	0.94024	0.98239	Gene expression	NCIT_C16608	GTEx	25954001	Unspecified	2015	Adipose subcutaneous	-	ENSG00000272180.1	-	-0.3705	0.09362	9.815e-05	-	298	1	-	GTEx-V6p_eQTL_EUR_2016
rs6733298	rs6733298	chr2:56450856	chr2:56223721	A	G	rs6733298	chr2:56450856	chr2:56223721	A	G	0	1	1	Gene expression	NCIT_C16608	GTEx	25954001	Unspecified	2015	Muscle skeletal	-	ENSG00000272180.1	-	-0.3741	0.09632	0.0001249	-	361	1	-	GTEx-V6p_eQTL_EUR_2016
rs6733298	rs6733298	chr2:56450856	chr2:56223721	A	G	rs6733298	chr2:56450856	chr2:56223721	A	G	0	1	1	Gene expression	NCIT_C16608	GTEx	25954001	Unspecified	2015	Adipose visceral omentum	-	ENSG00000233251.3	-	-0.268	0.06884	0.0001257	-	313	1	-	GTEx-V7_eQTL_EUR_2017
rs6733298	rs6733298	chr2:56450856	chr2:56223721	A	G	rs6733298	chr2:56450856	chr2:56223721	A	G	0	1	1	Gene expression	NCIT_C16608	GTEx	25954001	Unspecified	2015	Skin not sun exposed suprapubic	-	ENSG00000233251.3	-	-0.5333	0.1365	0.0001381	-	196	1	-	GTEx-V6p_eQTL_EUR_2016
rs6733298	rs6733298	chr2:56450856	chr2:56223721	A	G	rs6545561	chr2:56456736	chr2:56229601	G	A	1	0.94024	0.98239	Gene expression	NCIT_C16608	GTEx	25954001	Unspecified	2015	Nerve tibial	-	ENSG00000233251.3	-	-0.2834	0.07456	0.0001756	-	361	1	-	GTEx-V7_eQTL_EUR_2017
rs6733298	rs6733298	chr2:56450856	chr2:56223721	A	G	rs6733298	chr2:56450856	chr2:56223721	A	G	0	1	1	Gene expression	NCIT_C16608	GTEx	25954001	Unspecified	2015	Brain caudate basal ganglia	-	ENSG00000233251.3	-	-0.6117	0.1583	0.0002291	-	100	1	-	GTEx-V6p_eQTL_EUR_2016
rs6733298	rs6733298	chr2:56450856	chr2:56223721	A	G	rs6733298	chr2:56450856	chr2:56223721	A	G	0	1	1	Gene expression	NCIT_C16608	GTEx	25954001	Unspecified	2015	Lung	-	ENSG00000233251.3	-	-0.2498	0.06734	0.0002458	-	383	1	-	GTEx-V7_eQTL_EUR_2017
rs6733298	rs6733298	chr2:56450856	chr2:56223721	A	G	rs6545561	chr2:56456736	chr2:56229601	G	A	1	0.94024	0.98239	Gene expression	NCIT_C16608	GTEx	25954001	Unspecified	2015	Breast mammary tissue	-	ENSG00000233251.3	-	-0.2259	0.06062	0.0002527	-	251	1	-	GTEx-V7_eQTL_EUR_2017
rs6733298	rs6733298	chr2:56450856	chr2:56223721	A	G	rs888280	chr2:56431425	chr2:56204290	A	T	1	0.91575	0.95695	Gene expression	NCIT_C16608	GTEx	25954001	Unspecified	2015	Esophagus mucosa	-	ENSG00000233251.3	-	-0.3877	0.1043	0.0002615	-	241	1	-	GTEx-V6p_eQTL_EUR_2016
rs6733298	rs6733298	chr2:56450856	chr2:56223721	A	G	rs6733298	chr2:56450856	chr2:56223721	A	G	0	1	1	Gene expression	NCIT_C16608	GTEx	25954001	Unspecified	2015	Brain cortex	-	ENSG00000233251.3	-	-0.5624	0.1506	0.0002947	-	136	1	-	GTEx-V7_eQTL_EUR_2017
rs6733298	rs6733298	chr2:56450856	chr2:56223721	A	G	rs6545561	chr2:56456736	chr2:56229601	G	A	1	0.94024	0.98239	Gene expression	NCIT_C16608	GTEx	25954001	Unspecified	2015	Lung	-	ENSG00000233251.3	-	-0.2594	0.07088	0.0002954	-	383	1	-	GTEx-V7_eQTL_EUR_2017
rs6733298	rs6733298	chr2:56450856	chr2:56223721	A	G	rs888280	chr2:56431425	chr2:56204290	A	T	1	0.91575	0.95695	Gene expression	NCIT_C16608	GTEx	25954001	Unspecified	2015	Minor salivary gland	EFEMP1	ENSG00000115380.14	-	-0.4056	0.1078	0.0003709	-	85	1	-	GTEx-V7_eQTL_EUR_2017
rs6733298	rs6733298	chr2:56450856	chr2:56223721	A	G	rs888280	chr2:56431425	chr2:56204290	A	T	1	0.91575	0.95695	Gene expression	NCIT_C16608	GTEx	25954001	Unspecified	2015	Nerve tibial	-	ENSG00000233251.3	-	-0.3177	0.08798	0.0003798	-	256	1	-	GTEx-V6p_eQTL_EUR_2016
rs6733298	rs6733298	chr2:56450856	chr2:56223721	A	G	rs6545561	chr2:56456736	chr2:56229601	G	A	1	0.94024	0.98239	Gene expression	NCIT_C16608	GTEx	25954001	Unspecified	2015	Thyroid	-	ENSG00000233251.3	-	-0.2557	0.07128	0.0003833	-	399	1	-	GTEx-V7_eQTL_EUR_2017
rs6733298	rs6733298	chr2:56450856	chr2:56223721	A	G	rs888280	chr2:56431425	chr2:56204290	A	T	1	0.91575	0.95695	Gene expression	NCIT_C16608	GTEx	25954001	Unspecified	2015	Adipose visceral omentum	-	ENSG00000233251.3	-	-0.2457	0.06866	0.0004116	-	313	1	-	GTEx-V7_eQTL_EUR_2017
rs6733298	rs6733298	chr2:56450856	chr2:56223721	A	G	rs888280	chr2:56431425	chr2:56204290	A	T	1	0.91575	0.95695	Gene expression	NCIT_C16608	GTEx	25954001	Unspecified	2015	Colon transverse	-	ENSG00000233251.3	-	-0.277	0.07773	0.000453	-	246	1	-	GTEx-V7_eQTL_EUR_2017
rs6733298	rs6733298	chr2:56450856	chr2:56223721	A	G	rs888280	chr2:56431425	chr2:56204290	A	T	1	0.91575	0.95695	Gene expression	NCIT_C16608	GTEx	25954001	Unspecified	2015	Brain cortex	-	ENSG00000233251.3	-	-0.5358	0.1491	0.0004829	-	136	1	-	GTEx-V7_eQTL_EUR_2017
rs6733298	rs6733298	chr2:56450856	chr2:56223721	A	G	rs6733298	chr2:56450856	chr2:56223721	A	G	0	1	1	Gene expression	NCIT_C16608	GTEx	25954001	Unspecified	2015	Skin not sun exposed suprapubic	-	ENSG00000233251.3	-	-0.2784	0.07891	0.0004885	-	335	1	-	GTEx-V7_eQTL_EUR_2017
rs6733298	rs6733298	chr2:56450856	chr2:56223721	A	G	rs6733298	chr2:56450856	chr2:56223721	A	G	0	1	1	Gene expression	NCIT_C16608	GTEx	25954001	Unspecified	2015	Esophagus muscularis	-	ENSG00000233251.3	-	-0.4361	0.1233	0.0005135	-	218	1	-	GTEx-V6p_eQTL_EUR_2016
rs6733298	rs6733298	chr2:56450856	chr2:56223721	A	G	rs6733298	chr2:56450856	chr2:56223721	A	G	0	1	1	Gene expression	NCIT_C16608	GTEx	25954001	Unspecified	2015	Adipose visceral omentum	-	ENSG00000272180.1	-	-0.2826	0.08051	0.0005276	-	313	1	-	GTEx-V7_eQTL_EUR_2017
rs6733298	rs6733298	chr2:56450856	chr2:56223721	A	G	rs888280	chr2:56431425	chr2:56204290	A	T	1	0.91575	0.95695	Gene expression	NCIT_C16608	GTEx	25954001	Unspecified	2015	Esophagus muscularis	-	ENSG00000233251.3	-	-0.4252	0.1207	0.0005405	-	218	1	-	GTEx-V6p_eQTL_EUR_2016
rs6733298	rs6733298	chr2:56450856	chr2:56223721	A	G	rs6545561	chr2:56456736	chr2:56229601	G	A	1	0.94024	0.98239	Gene expression	NCIT_C16608	GTEx	25954001	Unspecified	2015	Pancreas	-	ENSG00000233251.3	-	-0.4856	0.1392	0.000606	-	220	1	-	GTEx-V7_eQTL_EUR_2017
rs6733298	rs6733298	chr2:56450856	chr2:56223721	A	G	rs888280	chr2:56431425	chr2:56204290	A	T	1	0.91575	0.95695	Gene expression	NCIT_C16608	GTEx	25954001	Unspecified	2015	Brain caudate basal ganglia	-	ENSG00000233251.3	-	-0.5711	0.1608	0.0006536	-	100	1	-	GTEx-V6p_eQTL_EUR_2016
rs6733298	rs6733298	chr2:56450856	chr2:56223721	A	G	rs6545561	chr2:56456736	chr2:56229601	G	A	1	0.94024	0.98239	Gene expression	NCIT_C16608	GTEx	25954001	Unspecified	2015	Adipose visceral omentum	-	ENSG00000272180.1	-	-0.2983	0.0873	0.0007353	-	313	1	-	GTEx-V7_eQTL_EUR_2017
rs6733298	rs6733298	chr2:56450856	chr2:56223721	A	G	rs6545561	chr2:56456736	chr2:56229601	G	A	1	0.94024	0.98239	Gene expression	NCIT_C16608	GTEx	25954001	Unspecified	2015	Minor salivary gland	EFEMP1	ENSG00000115380.14	-	-0.4154	0.1173	0.000756	-	85	1	-	GTEx-V7_eQTL_EUR_2017
rs6733298	rs6733298	chr2:56450856	chr2:56223721	A	G	rs6545561	chr2:56456736	chr2:56229601	G	A	1	0.94024	0.98239	Gene expression	NCIT_C16608	GTEx	25954001	Unspecified	2015	Adipose visceral omentum	-	ENSG00000233251.3	-	-0.2556	0.07504	0.0007612	-	313	1	-	GTEx-V7_eQTL_EUR_2017
rs6733298	rs6733298	chr2:56450856	chr2:56223721	A	G	rs6733298	chr2:56450856	chr2:56223721	A	G	0	1	1	Gene expression	NCIT_C16608	GTEx	25954001	Unspecified	2015	Nerve tibial	-	ENSG00000233251.3	-	-0.3246	0.09526	0.0007816	-	256	1	-	GTEx-V6p_eQTL_EUR_2016
rs6733298	rs6733298	chr2:56450856	chr2:56223721	A	G	rs888280	chr2:56431425	chr2:56204290	A	T	1	0.91575	0.95695	Gene expression	NCIT_C16608	GTEx	25954001	Unspecified	2015	Brain frontal cortex BA9	-	ENSG00000233251.3	-	-0.4722	0.137	0.0008422	-	118	1	-	GTEx-V7_eQTL_EUR_2017
rs6733298	rs6733298	chr2:56450856	chr2:56223721	A	G	rs6733298	chr2:56450856	chr2:56223721	A	G	0	1	1	Gene expression	NCIT_C16608	GTEx	25954001	Unspecified	2015	Heart left ventricle	-	ENSG00000233251.3	-	-0.3189	0.09468	0.0008937	-	272	1	-	GTEx-V7_eQTL_EUR_2017
rs6733298	rs6733298	chr2:56450856	chr2:56223721	A	G	rs888280	chr2:56431425	chr2:56204290	A	T	1	0.91575	0.95695	Gene expression	NCIT_C16608	GTEx	25954001	Unspecified	2015	Breast mammary tissue	-	ENSG00000272180.1	-	-0.2816	0.08304	0.0008975	-	183	1	-	GTEx-V6p_eQTL_EUR_2016
rs6733298	rs6733298	chr2:56450856	chr2:56223721	A	G	rs6545561	chr2:56456736	chr2:56229601	G	A	1	0.94024	0.98239	Gene expression	NCIT_C16608	GTEx	25954001	Unspecified	2015	Skin not sun exposed suprapubic	-	ENSG00000233251.3	-	-0.4774	0.1416	0.000941	-	196	1	-	GTEx-V6p_eQTL_EUR_2016
Abbreviations
a1= effect allele
a2=other allele
EFO= Experimental Factor Ontology term
pmid= PubMed ID
se = standard error
p= p-value
n= sample size
Associations meeting threshold of p < 1x10-4 coloured in yellow

## Sheet: S5
Supplementary Table 5. Phenoscanner results for G. unclassified, F. Erysipelotrichaceae SNP and methylation quantitative traits (P< 0.001)
snp	ref_rsid	ref_hg19_coordinates	ref_hg38_coordinates	ref_a1	ref_a2	rsid	hg19_coordinates	hg38_coordinates	a1	a2	proxy	r2	dprime	trait	efo	study	pmid	ancestry	year	tissue	marker	location	beta	se	p	direction	n	n_studies	unit	dataset	Column1	Column2
rs6733298	rs6733298	chr2:56450856	chr2:56223721	A	G	rs888280	chr2:56431425	chr2:56204290	A	T	1	0.91575	0.95695	DNA methylation	GO_0006306	BIOSQTL	27918535	European	2017	Whole blood	cg19516982	chr2:56413161	NA	NA	1.119e-22	+	3841	1	-	BIOSQTL_methQTL_EUR_2017
rs6733298	rs6733298	chr2:56450856	chr2:56223721	A	G	rs6733298	chr2:56450856	chr2:56223721	A	G	0	1	1	DNA methylation	GO_0006306	BIOSQTL	27918535	European	2017	Whole blood	cg19516982	chr2:56413161	NA	NA	1.939e-18	+	3841	1	-	BIOSQTL_methQTL_EUR_2017
rs6733298	rs6733298	chr2:56450856	chr2:56223721	A	G	rs6545561	chr2:56456736	chr2:56229601	G	A	1	0.94024	0.98239	DNA methylation	GO_0006306	BIOSQTL	27918535	European	2017	Whole blood	cg19516982	chr2:56413161	NA	NA	3.336e-18	+	3841	1	-	BIOSQTL_methQTL_EUR_2017
rs6733298	rs6733298	chr2:56450856	chr2:56223721	A	G	rs888280	chr2:56431425	chr2:56204290	A	T	1	0.91575	0.95695	DNA methylation	GO_0006306	BIOSQTL	27918535	European	2017	Whole blood	cg03028337	chr2:56410063	NA	NA	1.457e-08	+	3841	1	-	BIOSQTL_methQTL_EUR_2017
rs6733298	rs6733298	chr2:56450856	chr2:56223721	A	G	rs888280	chr2:56431425	chr2:56204290	A	T	1	0.91575	0.95695	DNA methylation	GO_0006306	Gaunt T	27036880	European	2016	Whole blood	cg19516982	chr2:56413137	0.3444	0.06088	2.114e-08	+	834	1	-	Gaunt-T_methQTL-F7_EUR_2016
rs6733298	rs6733298	chr2:56450856	chr2:56223721	A	G	rs6545561	chr2:56456736	chr2:56229601	G	A	1	0.94024	0.98239	DNA methylation	GO_0006306	Gaunt T	27036880	European	2016	Whole blood	cg19516982	chr2:56413137	0.3336	0.06185	9.031e-08	+	834	1	-	Gaunt-T_methQTL-F7_EUR_2016
rs6733298	rs6733298	chr2:56450856	chr2:56223721	A	G	rs6733298	chr2:56450856	chr2:56223721	A	G	0	1	1	DNA methylation	GO_0006306	BIOSQTL	27918535	European	2017	Whole blood	cg03028337	chr2:56410063	NA	NA	5.019e-06	+	3841	1	-	BIOSQTL_methQTL_EUR_2017
rs6733298	rs6733298	chr2:56450856	chr2:56223721	A	G	rs6545561	chr2:56456736	chr2:56229601	G	A	1	0.94024	0.98239	DNA methylation	GO_0006306	BIOSQTL	27918535	European	2017	Whole blood	cg03028337	chr2:56410063	NA	NA	5.771e-06	+	3841	1	-	BIOSQTL_methQTL_EUR_2017
rs6733298	rs6733298	chr2:56450856	chr2:56223721	A	G	rs888280	chr2:56431425	chr2:56204290	A	T	1	0.91575	0.95695	DNA methylation	GO_0006306	BIOSQTL	27918535	European	2017	Whole blood	cg17611074	chr2:56410324	NA	NA	2.639e-05	+	3841	1	-	BIOSQTL_methQTL_EUR_2017
rs6733298	rs6733298	chr2:56450856	chr2:56223721	A	G	rs888280	chr2:56431425	chr2:56204290	A	T	1	0.91575	0.95695	DNA methylation	GO_0006306	BIOSQTL	27918535	European	2017	Whole blood	cg06241374	chr2:56410047	NA	NA	5.46e-05	+	3841	1	-	BIOSQTL_methQTL_EUR_2017
rs6733298	rs6733298	chr2:56450856	chr2:56223721	A	G	rs6733298	chr2:56450856	chr2:56223721	A	G	0	1	1	DNA methylation	GO_0006306	BIOSQTL	27918535	European	2017	Whole blood	cg21995038	chr2:56410138	NA	NA	7.008e-05	+	3841	1	-	BIOSQTL_methQTL_EUR_2017
rs6733298	rs6733298	chr2:56450856	chr2:56223721	A	G	rs6733298	chr2:56450856	chr2:56223721	A	G	0	1	1	DNA methylation	GO_0006306	BIOSQTL	27918535	European	2017	Whole blood	cg06241374	chr2:56410047	NA	NA	9.82e-05	+	3841	1	-	BIOSQTL_methQTL_EUR_2017
rs6733298	rs6733298	chr2:56450856	chr2:56223721	A	G	rs6545561	chr2:56456736	chr2:56229601	G	A	1	0.94024	0.98239	DNA methylation	GO_0006306	BIOSQTL	27918535	European	2017	Whole blood	cg21995038	chr2:56410138	NA	NA	0.0001058	+	3841	1	-	BIOSQTL_methQTL_EUR_2017
rs6733298	rs6733298	chr2:56450856	chr2:56223721	A	G	rs888280	chr2:56431425	chr2:56204290	A	T	1	0.91575	0.95695	DNA methylation	GO_0006306	BLUEPRINT	27863251	European	2016	Neutrophils	cg21968324	chr2:56412060	0.5873	0.1642	0.0003475	+	197	1	-	BLUEPRINT_methQTL_EUR_2016
rs6733298	rs6733298	chr2:56450856	chr2:56223721	A	G	rs6733298	chr2:56450856	chr2:56223721	A	G	0	1	1	DNA methylation	GO_0006306	BLUEPRINT	27863251	European	2016	Neutrophils	cg21968324	chr2:56412060	0.537	0.1625	0.0009545	+	197	1	-	BLUEPRINT_methQTL_EUR_2016
rs6733298	rs6733298	chr2:56450856	chr2:56223721	A	G	rs6545561	chr2:56456736	chr2:56229601	G	A	1	0.94024	0.98239	DNA methylation	GO_0006306	BLUEPRINT	27863251	European	2016	Neutrophils	cg21968324	chr2:56412060	0.537	0.1625	0.0009545	+	197	1	-	BLUEPRINT_methQTL_EUR_2016
Abbreviations
a1= effect allele
a2=other allele
EFO= Experimental Factor Ontology term
pmid= PubMed ID
se = standard error
p= p-value
n= sample size
Associations meeting threshold of p < 1x10-4 coloured in yellow

## Sheet: S6
Supplementary Table 6. Phenoscanner results for G. unclassified, F. Erysipelotrichaceae SNP and proteins with (P<0.001)
snp	ref_rsid	ref_hg19_coordinates	ref_hg38_coordinates	ref_a1	ref_a2	rsid	hg19_coordinates	hg38_coordinates	a1	a2	proxy	r2	dprime	trait	efo	study	pmid	ancestry	year	beta	se	p	direction	n	n_studies	unit	dataset
rs6733298	rs6733298	chr2:56450856	chr2:56223721	A	G	rs888280	chr2:56431425	chr2:56204290	A	T	1	0.91575	0.95695	Extracellular superoxide dismutase [Cu-Zn]	EFO_0004747	Sun B	29875488	European	2017	-0.1325	0.0366	0.000295	-	3301	1	IVNT	Sun-B_pQTL_EUR_2017
rs6733298	rs6733298	chr2:56450856	chr2:56223721	A	G	rs6733298	chr2:56450856	chr2:56223721	A	G	0	1	1	Cerebellin-1	EFO_0004747	Sun B	29875488	European	2017	-0.1278	0.0363	0.000427	-	3301	1	IVNT	Sun-B_pQTL_EUR_2017
rs6733298	rs6733298	chr2:56450856	chr2:56223721	A	G	rs888280	chr2:56431425	chr2:56204290	A	T	1	0.91575	0.95695	Poly(A) RNA polymerase, mitochondrial	EFO_0004747	Sun B	29875488	European	2017	0.1275	0.0366	0.00049	+	3301	1	IVNT	Sun-B_pQTL_EUR_2017
rs6733298	rs6733298	chr2:56450856	chr2:56223721	A	G	rs6545561	chr2:56456736	chr2:56229601	G	A	1	0.94024	0.98239	Cerebellin-1	EFO_0004747	Sun B	29875488	European	2017	-0.1287	0.037	0.000501	-	3301	1	IVNT	Sun-B_pQTL_EUR_2017
rs6733298	rs6733298	chr2:56450856	chr2:56223721	A	G	rs6545561	chr2:56456736	chr2:56229601	G	A	1	0.94024	0.98239	Poly(A) RNA polymerase, mitochondrial	EFO_0004747	Sun B	29875488	European	2017	0.127	0.037	0.000589	+	3301	1	IVNT	Sun-B_pQTL_EUR_2017
rs6733298	rs6733298	chr2:56450856	chr2:56223721	A	G	rs888280	chr2:56431425	chr2:56204290	A	T	1	0.91575	0.95695	Cytokine receptor-like factor 1:Cardiotrophin-like cytokine factor 1 Complex	EFO_0004747	Sun B	29875488	European	2017	0.1243	0.0366	0.000676	+	3301	1	IVNT	Sun-B_pQTL_EUR_2017
rs6733298	rs6733298	chr2:56450856	chr2:56223721	A	G	rs888280	chr2:56431425	chr2:56204290	A	T	1	0.91575	0.95695	Granzyme K	EFO_0004747	Sun B	29875488	European	2017	-0.1233	0.0366	0.000759	-	3301	1	IVNT	Sun-B_pQTL_EUR_2017
rs6733298	rs6733298	chr2:56450856	chr2:56223721	A	G	rs888280	chr2:56431425	chr2:56204290	A	T	1	0.91575	0.95695	Lamin-B1	EFO_0004747	Sun B	29875488	European	2017	0.1232	0.0366	0.000759	+	3301	1	IVNT	Sun-B_pQTL_EUR_2017
rs6733298	rs6733298	chr2:56450856	chr2:56223721	A	G	rs6545561	chr2:56456736	chr2:56229601	G	A	1	0.94024	0.98239	interleukin-17 receptor B	EFO_0004747	Suhre K	28240269	European	2017	-0.2571	0.077	0.0008711	-	1000	1	-	Suhre-K_Proteins_EUR_2017
rs6733298	rs6733298	chr2:56450856	chr2:56223721	A	G	rs6733298	chr2:56450856	chr2:56223721	A	G	0	1	1	Granzyme K	EFO_0004747	Sun B	29875488	European	2017	-0.1205	0.0363	0.000912	-	3301	1	IVNT	Sun-B_pQTL_EUR_2017
Abbreviations
a1= effect allele
a2=other allele
EFO= Experimental Factor Ontology term
pmid= PubMed ID
se = standard error
p= p-value
n= sample size
Associations meeting threshold of p < 1x10-4 coloured in yellow

## Sheet: S7
Supplementary Table 7. Phenoscanner results for G. unclassified, F. Erysipelotrichaceae SNP and metabolites (P<0.001)
snp	ref_rsid	ref_hg19_coordinates	ref_hg38_coordinates	ref_a1	ref_a2	rsid	hg19_coordinates	hg38_coordinates	a1	a2	proxy	r2	dprime	trait	efo	study	pmid	ancestry	year	beta	se	p	direction	n	n_studies	unit	dataset
rs6733298	rs6733298	chr2:56450856	chr2:56223721	A	G	rs6545561	chr2:56456736	chr2:56229601	G	A	1	0.94024	0.98239	Serum ratio of (1-eicosadienoylglycerophosphocholine*)/(1-heptadecanoylglycerophosphocholine)	EFO_0004727	Suhre K	21886157	European	2011	NA	NA	0.0003	NA	2820	-	-	GRASP
rs6733298	rs6733298	chr2:56450856	chr2:56223721	A	G	rs6545561	chr2:56456736	chr2:56229601	G	A	1	0.94024	0.98239	1-eicosadienoylglycerophosphocholine*/1-heptadecanoylglycerophosphocholine	EFO_0004727	Suhre K	21886157	European	2011	NA	NA	0.0003	NA	583	1	-	mQTL_2017
rs6733298	rs6733298	chr2:56450856	chr2:56223721	A	G	rs6733298	chr2:56450856	chr2:56223721	A	G	0	1	1	Serum ratio of (caproate (6:0))/(pelargonate (9:0))	EFO_0004727	Suhre K	21886157	European	2011	NA	NA	0.00037	NA	2820	-	-	GRASP
rs6733298	rs6733298	chr2:56450856	chr2:56223721	A	G	rs6733298	chr2:56450856	chr2:56223721	A	G	0	1	1	Caproate (6:0)/pelargonate (9:0)	EFO_0004727	Suhre K	21886157	European	2011	NA	NA	0.00037	NA	980	1	-	mQTL_2017
rs6733298	rs6733298	chr2:56450856	chr2:56223721	A	G	rs6545561	chr2:56456736	chr2:56229601	G	A	1	0.94024	0.98239	X-14189	EFO_0004727	Shin S	24816252	European	2014	-0.0329	0.0097	0.0007275	-	2709	2	-	Shin-S_mQTL_EUR_2014
rs6733298	rs6733298	chr2:56450856	chr2:56223721	A	G	rs888280	chr2:56431425	chr2:56204290	A	T	1	0.91575	0.95695	X-14189	EFO_0004727	Shin S	24816252	European	2014	-0.0277	0.0083	0.0008405	-	2709	2	-	Shin-S_mQTL_EUR_2014
rs6733298	rs6733298	chr2:56450856	chr2:56223721	A	G	rs6545561	chr2:56456736	chr2:56229601	G	A	1	0.94024	0.98239	3-phenylpropionate (hydrocinnamate)	EFO_0004727	Shin S	24816252	European	2014	-0.0214	0.0064	0.0008985	-	5829	2	-	Shin-S_mQTL_EUR_2014
rs6733298	rs6733298	chr2:56450856	chr2:56223721	A	G	rs6733298	chr2:56450856	chr2:56223721	A	G	0	1	1	Serum concentration of trigonelline (N-methylnicotinate)	EFO_0004727	Suhre K	21886157	European	2011	NA	NA	0.00097	NA	2820	-	-	GRASP
rs6733298	rs6733298	chr2:56450856	chr2:56223721	A	G	rs6733298	chr2:56450856	chr2:56223721	A	G	0	1	1	Trigonelline (N-methylnicotinate)	EFO_0004727	Suhre K	21886157	European	2011	NA	NA	0.00097	NA	722	1	-	mQTL_2017
Abbreviations
a1= effect allele
a2=other allele
EFO= Experimental Factor Ontology term
pmid= PubMed ID
se = standard error
p= p-value
n= sample size
Associations meeting threshold of p < 1x10-4 coloured in yellow

## Sheet: S8
Supplementary Table 8: Host genetic variants associated with G. unclassified, F. Erysipelotrichaceae at a more lenient p-value threshold of 1x10-05 in microbiome GWAS published by Hughes et al., 2020.
SNP name	Microbial trait	Chromosome	BP	EA	OA	EAF	Beta	SE	P	N	R-squared	F
rs6733298	G_unclassified_F_Erysipelotrichaceae (P/A)	2	56450856	G	A	0.891005	0.494888	0.0854278	6.91199e-09	3890	0.0086	33.54
rs8091178	G_unclassified_F_Erysipelotrichaceae (P/A)	18	47151264	G	A	0.551237	0.291522	0.0550248	1.1707e-07	3890	0.00634972	24.85
rs2573149	G_unclassified_F_Erysipelotrichaceae (P/A)	16	1073149	A	G	0.169011	0.360885	0.0730674	7.84933e-07	3890	0.00552902	21.62
rs139116545	G_unclassified_F_Erysipelotrichaceae (P/A)	6	104313965	G	A	0.0415915	0.708517	0.144567	9.53651e-07	3890	0.00604632	23.65
Abbreviations
BP= base position
EA= effect allele
OA= other allele
EAF= effect allele frequency
SE= standard error
P = p-value
N= sample size
F = F-statistic

## Sheet: S9
Supplementary Table 9. Two sample MR results for effect of G. unclassified, F. Erysipelotrichaceae (P/A) on endometrial (all histologies) cancer and subtypes using a lenient p-value threshold for instrument selection
Outcome	Microbial trait	N SNPs	MR-Egger	Weighted median	IVW	Weighted mode
Endometrioid cancer	G_unclassified_F_Erysipelotrichaceae (P/A)	4	1.01 (0.70-1.46); 0.97	0.998 (0.92-1.08); 0.96	1.02 (0.93-1.11); 0.67	0.99 (0.86-1.13); 0.85
Abbreviations
MR = Mendelian randomization
N SNPs = number of SNPs used as IV
IVW = inverse variance weighted

[truncated: 2 more sheets: S10, S11]
